# Supplementary material for: Covalent Organic Framework/Polyacrylonitrile Electrospun Nanofiber for Dispersive Solid-Phase Extraction of Trace Quinolones in Food Samples
Source: Nanomaterials (Basel). 2022 Jul 20;12(14):2482. doi: 10.3390/nano12142482 (PMC9319950; doi:10.3390/nano12142482)
Supplement: Supplementary file 1 [file nanomaterials-12-02482-s001.zip]

Archive with 1 entries (1 files):
- nanomaterials-1807561-supplementary.pdf
